# Supplementary material for: Real-World Open-Label Experience with Rimegepant for the Acute Treatment of Migraine Attacks: A Multicenter Pilot Study
Source: Brain Sci. 2024 Nov 22;14(12):1169. doi: 10.3390/brainsci14121169 (PMC11674050; doi:10.3390/brainsci14121169)
Supplement: Supplementary file 1 [file brainsci-14-01169-s001.zip]

Archive with 1 entries (1 files):
- brainsci-3313488-supplementary.pdf
